# Supplementary material for: The Activation of PPARγ by (2Z,4E,6E)-2-methoxyocta-2,4,6-trienoic Acid Counteracts the Epithelial–Mesenchymal Transition Process in Skin Carcinogenesis
Source: Cells. 2023 Mar 24;12(7):1007. doi: 10.3390/cells12071007 (PMC10093137; doi:10.3390/cells12071007)
Supplement: Supplementary file 1 [file cells-12-01007-s001.zip]

Archive with 1 entries (1 files):
- cells-2183609-supplementary.pdf
